# Supplementary material for: New PEPTIR-2.0 Peptide Designed for Use as Recognition Element in Electrochemical Biosensors with Improved Specificity towards E. coli O157:H7
Source: Molecules. 2022 Apr 22;27(9):2704. doi: 10.3390/molecules27092704 (PMC9105347; doi:10.3390/molecules27092704)
Supplement: Supplementary file 1 [file molecules-27-02704-s001.zip]

Archive with 1 entries (1 files):
- molecules-1685116-supplementary.pdf
